# Supplementary material for: Alterations of the Gut Microbiome and TMAO Levels in Patients with Ulcerative Colitis
Source: J Clin Med. 2024 Sep 28;13(19):5794. doi: 10.3390/jcm13195794 (PMC11477140; doi:10.3390/jcm13195794)
Supplement: Supplementary file 1 [file jcm-13-05794-s001.zip]

Archive with 1 entries (1 files):
- jcm-3176577-supplementary.pdf
